# Supplementary material for: Author Correction: Blood–brain barrier permeable nano immunoconjugates induce local immune responses for glioma therapy
Source: Nat Commun. 2020 Nov 26;11:6170. doi: 10.1038/s41467-020-20129-9 (PMC7692458; doi:10.1038/s41467-020-20129-9)
Supplement: Supplementary file 1 — Supplementary Data 1 [file 41467_2020_20129_MOESM1_ESM.xlsx]

## Sheet: Sheet1
Days	PBS	a-CTLA-4	a-CTLA-4 + a-PD1	P/a-CTLA-4	P/a-CTLA-4 + P/a-PD1		PBS	a-PD1	a-CTLA-4 + a-PD1	P/a-PD1	P/a-CTLA-4 + P/a-PD1		PBS	P/AP-2/aCTLA-4 + P/AP-2/aPD-1
19					1			1			1
20		1								1
21	1	1					1
21													1
23	1	1					1	1					1
24	1		1				1		1				1
24	1						1
24
24	1	1					1
25	1	1	1	1	1		1	1	1		1
25	1		1	1			1	1	1				1
25	1		1				1	1	1				1
25			1						1
25			1						1
26	1		1				1	1	1				1
26	1		1	1	1		1	1	1		1
26		1
27	1	1		1			1	1					1	1
27	1	1		1			1	1		1				1
27		1		1						1				1
28	1				1		1	1		1	1
28	1				1		1				1
28
28										1
29	1	1	1	1	1		1		1	1	1		1
29				1	1					1	1
29					1						1
30			1					1	1					1
30					1					1	1
31				1	1						1			1
32				1	1						1			1
32				1	1					1	1
33					1						1
33
34	1			1	1		1				1
34	1			1	1		1				1
35					1						1
36					1					1	1
36					1						1
38														1
38														1
40					1			1			1
43					1						1
45					1						1
46					1			1			1
			Fig. 7f						Fig. 7g					Fig. 7h
	Footnote:
	1. Figure 7f: a). In groups PBS* (n=2) and P/a-CTLA-4 (n=2) four mice died on day 34 with extracranial tumor growth. b). In combination group P/a-CTLA-4+P/a-PD-1* (n=2) one mouse died on day 19 apparently from neurogenic shock, and one died on day 45 with extracranial tumor growth.
	2. Figure 7g: a). In groups a-PD-1 (n=1) and P/a-PD-1(n=1) one mouse died on day 19 and one on day 20, respectively, apparently from neurogenic shock. b). In group a-PD-1 (n=2) two mice died on days 40 and 46 with extracranial tumor growth.
	The mice highlighted in orange are excluded from the analysis.
	*The same PBS group is present on both Figures f and g for easier visualization of the teratment effect.
